# Supplementary material for: Unravelling Vaccine Scepticism in South Tyrol, Italy: A Qualitative Analysis of Personal, Relational, and Structural Factors Influencing Vaccination Decisions
Source: Healthcare (Basel). 2023 Jul 1;11(13):1908. doi: 10.3390/healthcare11131908 (PMC10341176; doi:10.3390/healthcare11131908)
Supplement: Supplementary file 1 [file healthcare-11-01908-s001.zip]

Archive with 1 entries (1 files):
- healthcare-2409030-supplementary.pdf
